# Supplementary material for: Genomic characterization of Listeria monocytogenes isolated from small ruminants in integrated crop-livestock systems
Source: BMC Microbiol. 2026 Jan 6;26:81. doi: 10.1186/s12866-025-04626-9 (PMC12870440; doi:10.1186/s12866-025-04626-9)
Supplement: Supplementary file 1 — Supplementary Material 1. [file 12866_2025_4626_MOESM1_ESM.tsv]

accession	study	object_status	bioproject_accession	biosample_accession	library_ID	title	library_strategy	library_source	library_selection	library_layout	platform	instrument_model	design_description	filetype	filename	filename2	filename3	filename4	assembly	fasta_file
SRR34873916	SRP606730	new	PRJNA1301935	SAMN50458372	BCW14370	Listeria Isolate from small ruminants	WGS	GENOMIC	RANDOM	paired	ILLUMINA	Illumina HiSeq X	100K Pathogen Genome Project Methodology (PMID: 28705963)	fastq	BCW14370_R1.fastq	BCW14370_R2.fastq
SRR34873915	SRP606730	new	PRJNA1301935	SAMN50458373	BCW14357	Listeria Isolate from small ruminants	WGS	GENOMIC	RANDOM	paired	ILLUMINA	Illumina HiSeq X	100K Pathogen Genome Project Methodology (PMID: 28705963)	fastq	BCW14357_R1.fastq	BCW14357_R2.fastq
SRR34873904	SRP606730	new	PRJNA1301935	SAMN50458374	BCW14382	Listeria Isolate from small ruminants	WGS	GENOMIC	RANDOM	paired	ILLUMINA	Illumina HiSeq X	100K Pathogen Genome Project Methodology (PMID: 28705963)	fastq	BCW14382_R1.fastq	BCW14382_R2.fastq
SRR34873893	SRP606730	new	PRJNA1301935	SAMN50458375	BCW14368	Listeria Isolate from small ruminants	WGS	GENOMIC	RANDOM	paired	ILLUMINA	Illumina HiSeq X	100K Pathogen Genome Project Methodology (PMID: 28705963)	fastq	BCW14368_R1.fastq	BCW14368_R2.fastq
SRR34873891	SRP606730	new	PRJNA1301935	SAMN50458376	BCW14365	Listeria Isolate from small ruminants	WGS	GENOMIC	RANDOM	paired	ILLUMINA	Illumina HiSeq X	100K Pathogen Genome Project Methodology (PMID: 28705963)	fastq	BCW14365_R1.fastq	BCW14365_R2.fastq
SRR34873890	SRP606730	new	PRJNA1301935	SAMN50458377	BCW14359	Listeria Isolate from small ruminants	WGS	GENOMIC	RANDOM	paired	ILLUMINA	Illumina HiSeq X	100K Pathogen Genome Project Methodology (PMID: 28705963)	fastq	BCW14359_R1.fastq	BCW14359_R2.fastq
SRR34873889	SRP606730	new	PRJNA1301935	SAMN50458378	BCW14356	Listeria Isolate from small ruminants	WGS	GENOMIC	RANDOM	paired	ILLUMINA	Illumina HiSeq X	100K Pathogen Genome Project Methodology (PMID: 28705963)	fastq	BCW14356_R1.fastq	BCW14356_R2.fastq
SRR34873888	SRP606730	new	PRJNA1301935	SAMN50458379	BCW14364	Listeria Isolate from small ruminants	WGS	GENOMIC	RANDOM	paired	ILLUMINA	Illumina HiSeq X	100K Pathogen Genome Project Methodology (PMID: 28705963)	fastq	BCW14364_R1.fastq	BCW14364_R2.fastq
SRR34873887	SRP606730	new	PRJNA1301935	SAMN50458380	BCW14376	Listeria Isolate from small ruminants	WGS	GENOMIC	RANDOM	paired	ILLUMINA	Illumina HiSeq X	100K Pathogen Genome Project Methodology (PMID: 28705963)	fastq	BCW14376_R1.fastq	BCW14376_R2.fastq
SRR34873886	SRP606730	new	PRJNA1301935	SAMN50458381	BCW14379	Listeria Isolate from small ruminants	WGS	GENOMIC	RANDOM	paired	ILLUMINA	Illumina HiSeq X	100K Pathogen Genome Project Methodology (PMID: 28705963)	fastq	BCW14379_R1.fastq	BCW14379_R2.fastq
SRR34873914	SRP606730	new	PRJNA1301935	SAMN50458382	BCW14381	Listeria Isolate from small ruminants	WGS	GENOMIC	RANDOM	paired	ILLUMINA	Illumina HiSeq X	100K Pathogen Genome Project Methodology (PMID: 28705963)	fastq	BCW14381_R1.fastq	BCW14381_R2.fastq
SRR34873913	SRP606730	new	PRJNA1301935	SAMN50458383	BCW14380	Listeria Isolate from small ruminants	WGS	GENOMIC	RANDOM	paired	ILLUMINA	Illumina HiSeq X	100K Pathogen Genome Project Methodology (PMID: 28705963)	fastq	BCW14380_R1.fastq	BCW14380_R2.fastq
SRR34873912	SRP606730	new	PRJNA1301935	SAMN50458384	BCW14363	Listeria Isolate from small ruminants	WGS	GENOMIC	RANDOM	paired	ILLUMINA	Illumina HiSeq X	100K Pathogen Genome Project Methodology (PMID: 28705963)	fastq	BCW14363_R1.fastq	BCW14363_R2.fastq
SRR34873911	SRP606730	new	PRJNA1301935	SAMN50458385	BCW14361	Listeria Isolate from small ruminants	WGS	GENOMIC	RANDOM	paired	ILLUMINA	Illumina HiSeq X	100K Pathogen Genome Project Methodology (PMID: 28705963)	fastq	BCW14361_R1.fastq	BCW14361_R2.fastq
SRR34873910	SRP606730	new	PRJNA1301935	SAMN50458386	BCW14378	Listeria Isolate from small ruminants	WGS	GENOMIC	RANDOM	paired	ILLUMINA	Illumina HiSeq X	100K Pathogen Genome Project Methodology (PMID: 28705963)	fastq	BCW14378_R1.fastq	BCW14378_R2.fastq
SRR34873909	SRP606730	new	PRJNA1301935	SAMN50458387	BCW14383	Listeria Isolate from small ruminants	WGS	GENOMIC	RANDOM	paired	ILLUMINA	Illumina HiSeq X	100K Pathogen Genome Project Methodology (PMID: 28705963)	fastq	BCW14383_R1.fastq	BCW14383_R2.fastq
SRR34873908	SRP606730	new	PRJNA1301935	SAMN50458388	BCW14377	Listeria Isolate from small ruminants	WGS	GENOMIC	RANDOM	paired	ILLUMINA	Illumina HiSeq X	100K Pathogen Genome Project Methodology (PMID: 28705963)	fastq	BCW14377_R1.fastq	BCW14377_R2.fastq
SRR34873907	SRP606730	new	PRJNA1301935	SAMN50458389	BCW14355	Listeria Isolate from small ruminants	WGS	GENOMIC	RANDOM	paired	ILLUMINA	Illumina HiSeq X	100K Pathogen Genome Project Methodology (PMID: 28705963)	fastq	BCW14355_R1.fastq	BCW14355_R2.fastq
SRR34873906	SRP606730	new	PRJNA1301935	SAMN50458390	BCW14354	Listeria Isolate from small ruminants	WGS	GENOMIC	RANDOM	paired	ILLUMINA	Illumina HiSeq X	100K Pathogen Genome Project Methodology (PMID: 28705963)	fastq	BCW14354_R1.fastq	BCW14354_R2.fastq
SRR34873905	SRP606730	new	PRJNA1301935	SAMN50458391	BCW14358	Listeria Isolate from small ruminants	WGS	GENOMIC	RANDOM	paired	ILLUMINA	Illumina HiSeq X	100K Pathogen Genome Project Methodology (PMID: 28705963)	fastq	BCW14358_R1.fastq	BCW14358_R2.fastq
SRR34873903	SRP606730	new	PRJNA1301935	SAMN50458392	BCW14360	Listeria Isolate from small ruminants	WGS	GENOMIC	RANDOM	paired	ILLUMINA	Illumina HiSeq X	100K Pathogen Genome Project Methodology (PMID: 28705963)	fastq	BCW14360_R1.fastq	BCW14360_R2.fastq
SRR34873902	SRP606730	new	PRJNA1301935	SAMN50458393	BCW14366	Listeria Isolate from small ruminants	WGS	GENOMIC	RANDOM	paired	ILLUMINA	Illumina HiSeq X	100K Pathogen Genome Project Methodology (PMID: 28705963)	fastq	BCW14366_R1.fastq	BCW14366_R2.fastq
SRR34873901	SRP606730	new	PRJNA1301935	SAMN50458394	BCW14369	Listeria Isolate from small ruminants	WGS	GENOMIC	RANDOM	paired	ILLUMINA	Illumina HiSeq X	100K Pathogen Genome Project Methodology (PMID: 28705963)	fastq	BCW14369_R1.fastq	BCW14369_R2.fastq
SRR34873900	SRP606730	new	PRJNA1301935	SAMN50458395	BCW14371	Listeria Isolate from small ruminants	WGS	GENOMIC	RANDOM	paired	ILLUMINA	Illumina HiSeq X	100K Pathogen Genome Project Methodology (PMID: 28705963)	fastq	BCW14371_R1.fastq	BCW14371_R2.fastq
SRR34873899	SRP606730	new	PRJNA1301935	SAMN50458396	BCW14372	Listeria Isolate from small ruminants	WGS	GENOMIC	RANDOM	paired	ILLUMINA	Illumina HiSeq X	100K Pathogen Genome Project Methodology (PMID: 28705963)	fastq	BCW14372_R1.fastq	BCW14372_R2.fastq
SRR34873898	SRP606730	new	PRJNA1301935	SAMN50458397	BCW14373	Listeria Isolate from small ruminants	WGS	GENOMIC	RANDOM	paired	ILLUMINA	Illumina HiSeq X	100K Pathogen Genome Project Methodology (PMID: 28705963)	fastq	BCW14373_R1.fastq	BCW14373_R2.fastq
SRR34873897	SRP606730	new	PRJNA1301935	SAMN50458398	BCW14374	Listeria Isolate from small ruminants	WGS	GENOMIC	RANDOM	paired	ILLUMINA	Illumina HiSeq X	100K Pathogen Genome Project Methodology (PMID: 28705963)	fastq	BCW14374_R1.fastq	BCW14374_R2.fastq
SRR34873896	SRP606730	new	PRJNA1301935	SAMN50458399	BCW14375	Listeria Isolate from small ruminants	WGS	GENOMIC	RANDOM	paired	ILLUMINA	Illumina HiSeq X	100K Pathogen Genome Project Methodology (PMID: 28705963)	fastq	BCW14375_R1.fastq	BCW14375_R2.fastq
SRR34873895	SRP606730	new	PRJNA1301935	SAMN50458400	BCW14384	Listeria Isolate from small ruminants	WGS	GENOMIC	RANDOM	paired	ILLUMINA	Illumina HiSeq X	100K Pathogen Genome Project Methodology (PMID: 28705963)	fastq	BCW14384_R1.fastq	BCW14384_R2.fastq
SRR34873894	SRP606730	new	PRJNA1301935	SAMN50458401	BCW14385	Listeria Isolate from small ruminants	WGS	GENOMIC	RANDOM	paired	ILLUMINA	Illumina HiSeq X	100K Pathogen Genome Project Methodology (PMID: 28705963)	fastq	BCW14385_R1.fastq	BCW14385_R2.fastq
SRR34873892	SRP606730	new	PRJNA1301935	SAMN50458402	BCW14386	Listeria Isolate from small ruminants	WGS	GENOMIC	RANDOM	paired	ILLUMINA	Illumina HiSeq X	100K Pathogen Genome Project Methodology (PMID: 28705963)	fastq	BCW14386_R1.fastq	BCW14386_R2.fastq
